# Supplementary material for: Exploring Antibiotic Use in the Community: A Household-Based Survey Using the Drug Bag Method in Rural Burkina Faso
Source: Antibiotics (Basel). 2024 Sep 12;13(9):872. doi: 10.3390/antibiotics13090872 (PMC11428394; doi:10.3390/antibiotics13090872)
Supplement: Supplementary file 1 [file antibiotics-13-00872-s001.zip]

Archive with 1 entries (1 files):
- Table S1 Self reported Health conditions.tiff
